# Supplementary material for: A Facile Determination of Herbicide Residues and Its Application in On-Site Analysis
Source: Foods. 2024 Apr 22;13(8):1280. doi: 10.3390/foods13081280 (PMC11049070; doi:10.3390/foods13081280)
Supplement: Supplementary file 1 [file foods-13-01280-s001.zip]

Archive with 1 entries (1 files):
- foods-2966329-supplementary.pdf
